# Supplementary material for: Deciphering the Molecular Basis for Attenuation of Flavobacterium columnare Strain Fc1723 Used as Modified Live Vaccine against Columnaris Disease
Source: Vaccines (Basel). 2021 Nov 22;9(11):1370. doi: 10.3390/vaccines9111370 (PMC8622145; doi:10.3390/vaccines9111370)
Supplement: Supplementary file 1 [file vaccines-09-01370-s001.zip]

Archive with 1 entries (1 files):
- vaccines-1457960-supplementary.pdf
